# Supplementary material for: Uterine Septum with or without Hysteroscopic Metroplasty: Impact on Fertility and Obstetrical Outcomes—A Systematic Review and Meta-Analysis of Observational Research
Source: J Clin Med. 2022 Jun 8;11(12):3290. doi: 10.3390/jcm11123290 (PMC9224595; doi:10.3390/jcm11123290)
Supplement: Supplementary file 1 [file jcm-11-03290-s001.zip]

Archive with 1 entries (1 files):
- jcm-1731504-supplementary.pdf
